# Supplementary material for: A Qualitative Model of the Differentiation Network in Chondrocyte Maturation: A Holistic View of Chondrocyte Hypertrophy
Source: PLoS One. 2016 Aug 31;11(8):e0162052. doi: 10.1371/journal.pone.0162052 (PMC5007039; doi:10.1371/journal.pone.0162052)
Supplement: S4 File — The files Mutant_Monte_Carlo.m and Perturbation_analysis.m were used to perform the Monte Carlo and the Perturbation analysis, respectively. (ZIP) [file pone.0162052.s004.zip]

Archive with 7 entries (6 files):
- S4_File/
- S4_File/Attractor.m
- S4_File/Mutant_Monte_Carlo.m
- S4_File/Perturbation_Analysis.m
- S4_File/wt.mat
- S4_File/zupdate.m
- S4_File/zupdates.m
