# Supplementary material for: A Qualitative Model of the Differentiation Network in Chondrocyte Maturation: A Holistic View of Chondrocyte Hypertrophy
Source: PLoS One. 2016 Aug 31;11(8):e0162052. doi: 10.1371/journal.pone.0162052 (PMC5007039; doi:10.1371/journal.pone.0162052)
Supplement: S4 File — The files Mutant_Monte_Carlo.m and Perturbation_analysis.m were used to perform the Monte Carlo and the Perturbation analysis, respectively. (ZIP) [file pone.0162052.s004.zip › S4_File/Mutant_Monte_Carlo.m]

function [  ] = Mutant_Monte_Carlo(index )
%MUTANT_MONTE_CARLO Estimate attractor basins for different mutants.

nstates = 10000;
saturation = 2/3;
a = 0;
for i = index

    inputindex = [i];
    input = [0];
    string = ['node' num2str(i) 'down.mat'];
     s = RandStream.create('mt19937ar','seed',sum(100*clock));
         RandStream.setGlobalStream(s);
         defaultStream = RandStream.getGlobalStream;
         savedState = defaultStream.State;
    [d, sizes, da, percent,attractors] = Attractor(nstates, saturation, a, input, inputindex);
    save(string, 'd', 'sizes', 'da', 'percent', 'attractors', 'defaultStream','savedState');
    string = ['node' num2str(i) 'up.mat'];
    input = [1];
    s = RandStream.create('mt19937ar','seed',sum(100*clock));
    RandStream.setGlobalStream(s);
    defaultStream = RandStream.getGlobalStream;
    savedState = defaultStream.State;
    [d, sizes, da, percent,attractors] = Attractor(nstates, saturation, a, input, inputindex);
    save(string, 'd', 'sizes', 'da', 'percent', 'attractors','defaultStream','savedState');
end
% To use seed used in simulation, use these commands: RandStream.setDefaultStream(defaultStream)
% defaultStream.State = savedState;
