# Supplementary material for: A Qualitative Model of the Differentiation Network in Chondrocyte Maturation: A Holistic View of Chondrocyte Hypertrophy
Source: PLoS One. 2016 Aug 31;11(8):e0162052. doi: 10.1371/journal.pone.0162052 (PMC5007039; doi:10.1371/journal.pone.0162052)
Supplement: S1 Table — (XLSX) [file pone.0162052.s005.xlsx]

## Sheet: Sheet1
	Forward primer	Reverse primer	Temperature
ACTB	5'-CCCAGATCATGTTTGAGACCT-3'	5'-CCTCGTAGATGGGCACAGT-3'	60°C
AXIN2	5'-AGTGTGAGGTCCACGGAAAC-3'	5'-CTGGTGCAAAGACATAGCCA-3'	60°C
DLX5	5'-CAGCCAAAGCTTATGCCGAC-3'	5'-CGGTCACTTCTTTCTCTGGCT-3'	60°C
ID1	5'-GGCTGTTACTCACGCCTCAAG-3'	5'-CCAACTGAAGGTCCCTGATGTAG-3'	60°C
MEF2C	5'-TAACTGGCTGGCAACAGCAA-3'	5'-TCCAATGGGGGAGTGGAATT-3'	60°C
SOX9	5'-TGGAGACTTCTGAACGAGAGC-3'	5'-CGTTCTTCACCCACTTCCTC-3'	60°C
RUNX2	5'-CGCATTCCTCATCCCAGTAT-3'	5'-GCCTGGGGTCTGTAATCTGA-3'	60°C
